# Supplementary material for: Distributions and Trends of the Global Burden of Colorectal Cancer Attributable to Dietary Risk Factors over the Past 30 Years
Source: Nutrients. 2023 Dec 30;16(1):132. doi: 10.3390/nu16010132 (PMC10780867; doi:10.3390/nu16010132)
Supplement: Supplementary file 1 [file nutrients-16-00132-s001.zip]

Archive with 1 entries (1 files):
- nutrients-2659614-supplementary.pdf
